# Supplementary material for: A modified rehabilitation paradigm bilaterally increased rat extensor digitorum communis muscle size but did not improve forelimb function after stroke
Source: PLoS One. 2024 Apr 11;19(4):e0302008. doi: 10.1371/journal.pone.0302008 (PMC11008896; doi:10.1371/journal.pone.0302008)
Supplement: S1 Dataset — (XLSX) [file pone.0302008.s003.xlsx]

## Sheet: Fig. 2
Figure 2 -Body Weight
Animal ID	Treatment (0=SC, 1=ER)	Baseline (g)	D6 (g)	D22 (g)	D34 (g)
R1	0	494	542	587	628
R3	0	429	463	504	528
R4	0	493	558	622	659
R9	0	454	499	552	587
R10	0	471	543	589	613
R11	0	491	558	606	661
R12	0	514	567	611	640
R17	0	514	580	625	651
R18	0	565	630	668	709
R19	0	530	565	617	625
R20	0	498	535	570	603
R25	0	486	531	575	599
R26	0	557	626	694	733
R27	0	497	573	653	693
R28	0	479	530	578	605
R5	1	495	536	563	609
R6	1	467	515	530	577
R7	1	457	483	489	519
R8	1	571	638	657	719
R13	1	566	612	641	698
R14	1	469	492	515	556
R15	1	487	529	566	617
R16	1	511	560	593	645
R21	1	601	672	719	785
R22	1	592	659	698	752
R23	1	495	537	562	604
R24	1	532	597	618	662
R29	1	497	525	565	559
R30	1	490	521	550	563
R31	1	499	539	578	620
R32	1	516	554	532	542

## Sheet: Engagement in Rehabilitation
Running Wheel Use (km)						Sugar Consumed during Rehabiliation
	Cage 5	Cage 6	Cage 7	Cage 8		Animal ID	R5		R6		R7		R13		R14		R15		R21		R22		R23		R24		R29		R30		R31
Night 1	1.85478	3.62644	0.857396	0			Sugar eaten (g)	Calculated no. pellets eaten	Sugar eaten (g)	Calculated no. pellets eaten	Sugar eaten (g)	Calculated no. pellets eaten	Sugar eaten (g)	Calculated no. pellets eaten	Sugar eaten (g)	Calculated no. pellets eaten	Sugar eaten (g)	Calculated no. pellets eaten	Sugar eaten (g)	Calculated no. pellets eaten	Sugar eaten (g)	Calculated no. pellets eaten	Sugar eaten (g)	Calculated no. pellets eaten	Sugar eaten (g)	Calculated no. pellets eaten	Sugar eaten (g)	Calculated no. pellets eaten	Sugar eaten (g)	Calculated no. pellets eaten	Sugar eaten (g)	Calculated no. pellets eaten
Night 2	0.713039	3.20211	0.0787405	0.41557		Trial 1	3.9	86.6667	5.8	128.889	3.9	86.6667	3.7	82.2222	4.9	108.889	5	111.111	3.6	80	2.8	62.2222	2.7	60	4.4	97.7778	3.7	82.2222	4.3	95.5556	5.2	115.556
Night 3	1.61418	2.73404	1.01488	0.87927		Trial 2	2.9	64.4444	3.8	84.4444	0.1	2.22222	1.4	31.1111	0.7	15.5556	1	22.2222	1	22.2222	3.3	73.3333	0.6	13.3333	1.1	24.4444	0.8	17.7778	1.3	28.8889	0	0
Night 4	0.533685	2.66405	0.100613	0.95801		Trial 3	1.6	35.5556	4.1	91.1111	0.4	8.88889	2.4	53.3333	0.3	6.66667	2.5	55.5556	1.6	35.5556	1.3	28.8889	2.1	46.6667	2.3	51.1111	0.9	20	2	44.4444	1	22.2222
Night 5	0.874894	2.88278	1.0105	0.61243		Trial 4	2.3	51.1111	0	0	0.8	17.7778	0	0	3.5	77.7778	0.2	4.44444	1	22.2222	0	0	0	0	0.9	20	0.1	2.22222	0	0	1.7	37.7778
Night 6	1.06737	2.23535	0.13123	0.6343		Trial 5	2.1	46.6667	3.1	68.8889	0.9	20	1.7	37.7778	1.2	26.6667	2.3	51.1111	3.6	80	3.2	71.1111	1.6	35.5556	4.8	106.667	4.1	91.1111	5.3	117.778	5.8	128.889
Night 7	0.984256	3.08838	0.79178	0.85302		Trial 6	2	44.4444	2.6	57.7778	0.7	15.5556	3.1	68.8889	1.5	33.3333	2.5	55.5556	0	0	0.6	13.3333	0	0	0	0	0.6	13.3333	3.4	75.5556	0.4	8.88889
Night 8	No DATA	1.97726	0.86177	1.36046		Trial 7	1.7	37.7778	0	0	0.7	15.5556	1	22.2222	1.5	33.3333	0	0	0.9	20	3.2	71.1111	1.4	31.1111	0.8	17.7778	0.2	4.44444	0	0	0	0
Night 9	1.07612	2.28347	0.73054	0.49869		Trial 8	3.3	73.3333	4.1	91.1111	0.4	8.88889	2.5	55.5556	0	0	2.8	62.2222	0.2	4.44444	0.1	2.22222	0	0	1.1	24.4444	0.6	13.3333	0	0	0	0
Night 10	1.24235	2.62031	0.94926	0.3762		Trial 9	1.5	33.3333	2.6	57.7778	1.3	28.8889	1.2	26.6667	0.7	15.5556	5.2	115.556	1.7	37.7778	1.2	26.6667	0	0	2.3	51.1111	2.8	62.2222	3.6	80	1.7	37.7778
Total per Cage	9.96067	27.3142	6.52671	6.58795		Trial 10	1.6	35.5556	0	0	0.3	6.66667	1.5	33.3333	1.5	33.3333	0	0	1.2	26.6667	3.8	84.4444	1.9	42.2222	0.4	8.88889	0	0	0	0	0	0
Average per night	1.10674	2.73142	0.652671	0.658795		Trial 11	1.9	42.2222	3	66.6667	0.7	15.5556	1.1	24.4444	0	0	2	44.4444	0.9	20	1.1	24.4444	0	0	1.5	33.3333	1.7	37.7778	3.6	80	3.1	68.8889
						Trial 12	0.7	15.5556	0	0	0.2	4.44444	1.2	26.6667	1.5	33.3333	0	0	0	0	1.4	31.1111	1.8	40	1	22.2222	0.7	15.5556	0	0	0	0
						Trial 13	1.5	33.3333	4.4	97.7778	0.9	20	0.9	20	1.6	35.5556	4.6	102.222	1.8	40	2.7	60	0	0	1.6	35.5556	1.6	35.5556	3.1	68.8889	0.3	6.66667
						Trial 14	0	0	0.3	6.66667	0	0	2.2	48.8889	0	0	0	0	0	0	1.2	26.6667	2	44.4444	0.1	2.22222	0.9	20	0	0	1	22.2222
						Trial 15	2.1	46.6667	2.6	57.7778	0.4	8.88889	0.8	17.7778	1.4	31.1111	0	0	0.3	6.66667	3.1	68.8889	0.4	8.88889	1	22.2222	1.1	24.4444	1.8	40	1.3	28.8889
						Trial 16	0.3	6.66667	0	0	1	22.2222	0	0	0	0	3.9	86.6667	0.6	13.3333	0.1	2.22222	0	0	0	0	1.1	24.4444	0	0	0	0
						Trial 17	2	44.4444	3.7	82.2222	0.9	20	1.3	28.8889	0.6	13.3333	5.9	131.111	2	44.4444	1.8	40	1	22.2222	0.8	17.7778	1.9	42.2222	3.1	68.8889	2.2	48.8889
						Trial 18	1.4	31.1111	1.8	40	0	0	2.8	62.2222	0	0	0	0	0.1	2.22222	2.8	62.2222	2	44.4444	0.2	4.44444	1.1	24.4444	0	0	0	0
						Trial 19	1.8	40	1.3	28.8889	0.8	17.7778	0	0	1.1	24.4444	0	0	1.2	26.6667	2.4	53.3333	0	0	0.7	15.5556	1.2	26.6667	3.5	77.7778	1.2	26.6667
						Trial 20	0.8	17.7778	0	0	0	0	1.8	40	1	22.2222	2.7	60	0	0	0	0	1.6	35.5556	0	0	1.6	35.5556	0	0	0	0
						Trial 21	0.7	15.5556	1.6	35.5556	2.4	53.3333	2.6	57.7778	1.6	35.5556	5.8	128.889	3.3	73.3333	1.4	31.1111	1.7	37.7778	1.5	33.3333	1.9	42.2222	1.9	42.2222	2.2	48.8889
						Trial 22	0.5	11.1111	1.8	40	0.4	8.88889	0.2	4.44444	0	0	0	0	0	0	3	66.6667	1.1	24.4444	0.1	2.22222	0	0	1.7	37.7778	0	0
						Trial 23	1.9	42.2222	1.1	24.4444	0	0	1.5	33.3333	1	22.2222	0	0	0	0	0	0	0	0	0.2	4.44444	0.8	17.7778	0	0	2.1	46.6667
						Trial 24	0	0	0	0	0	0	1.9	42.2222	1.2	26.6667	0	0	0.8	17.7778	1.4	31.1111	1.9	42.2222	0.8	17.7778	1.1	24.4444	1.8	40	0	0
						Trial 25	1.7	37.7778	2.4	53.3333	0.3	6.66667	0.5	11.1111	0.8	17.7778	4.5	100	2.4	53.3333	1.6	35.5556	1.3	28.8889	1	22.2222	2.4	53.3333	3.8	84.4444	2.6	57.7778
						Trial 26	1.7	37.7778	1.9	42.2222	0	0	2	44.4444	0	0	0	0	0	0	3.5	77.7778	0	0	0	0	0.9	20	0	0	0	0
						Trial 27	0	0	2.5	55.5556	0	0	0	0	0.3	6.66667	0	0	0	0	0	0	0	0	0.1	2.22222	0.7	15.5556	2.9	64.4444	2.7	60
						Trial 28	1.8	40	0	0	0	0	0.9	20	0	0	3.7	82.2222	0	0	2	44.4444	0	0	0	0	0.8	17.7778	0	0	0	0
						Trial 29	2.1	46.6667	3.8	84.4444	0	0	0.8	17.7778	0.7	15.5556	5.9	131.111	0.6	13.3333	3.4	75.5556	1.3	28.8889	1.3	28.8889	1.9	42.2222	4.4	97.7778	3.4	75.5556
						Trial 30	0	0	0	0	0	0	1.3	28.8889	0.3	6.66667	0	0	1.5	33.3333	3	66.6667	0	0	0	0	1	22.2222	0.1	2.22222	0	0
						Trial 31	0.6	13.3333	2.8	62.2222	0.6	13.3333	0	0	0	0	0	0	0	0	0	0	0	0	0	0	0	0	4.3	95.5556	1.3	28.8889
						Trial 32	0	0	0	0	0	0	0	0	0	0	3.1	68.8889	0	0	2.7	60	0.8	17.7778	0	0	0.5	11.1111	0.1	2.22222	0	0
						Trial 33	1.9	42.2222	4.1	91.1111	0.7	15.5556	1.6	35.5556	1.4	31.1111	5	111.111	1.2	26.6667	2.4	53.3333	1.3	28.8889	1.6	35.5556	2	44.4444	5.1	113.333	2.8	62.2222
						Trial 34	0.5	11.1111	0	0	0	0	1.5	33.3333	0	0	0	0	1.6	35.5556	2	44.4444	0.1	2.22222	0	0	1.8	40	0.1	2.22222	0	0
						Trial 35	1.7	37.7778	3.3	73.3333	0.8	17.7778	0	0	0	0	2.4	53.3333	0	0	1.9	42.2222	0	0	0	0	1.2	26.6667	1.9	42.2222	1.9	42.2222
						Trial 36	1.1	24.4444	0	0	0.1	2.22222	0.5	11.1111	0	0	0	0	0	0	0	0	1.1	24.4444	0	0	0.6	13.3333	0	0	0.1	2.22222
						Trial 37	1.5	33.3333	4	88.8889	0.6	13.3333	1.8	40	1.2	26.6667	5.9	131.111	0.6	13.3333	4.4	97.7778	0.5	11.1111	1.1	24.4444	2	44.4444	5.5	122.222	3.2	71.1111
						Trial 38	0	0	0	0	0.5	11.1111	2	44.4444	0	0	0.1	2.22222	0	0	0	0	0	0	0.1	2.22222	0	0	0	0	0	0
						Trial 39	1.6	35.5556	0.2	4.44444	0	0	0	0	1.2	26.6667	2.1	46.6667	2.3	51.1111	3	66.6667	1.3	28.8889	0.9	20	1.3	28.8889	1.9	42.2222	0.9	20
						Trial 40	0	0	2.3	51.1111	0.4	8.88889	1.7	37.7778	0	0	0	0	0.1	2.22222	0	0	0	0	0.5	11.1111	2	44.4444	0	0	0	0
						Total sum	54.7	1215.56	75	1666.67	21.2	471.111	51.4	1142.22	32.7	726.667	79.1	1757.78	36.1	802.222	71.8	1595.56	31.5	700	34.2	760	49.6	1102.22	70.5	1566.67	48.1	1068.89

## Sheet: Infarct Volume
Animal ID	Treatment (0=SC, 1=ER)	InfarctVolume	BregmaStart	BregmaEnd	LateralMIN	LateralMAX
R1	0	7.82	3.48	1.44	0.767	3.94
R3	0	5.96	2.22	-0.06	1.5	4.484
R9	0	9.06	4.2	0.54	0.467	4.936
R10	0	5.44	3.12	0.36	0.631	3.38
R19	0	9.23	3.72	0.24	0.504	3.623
R20	0	8.33	4.44	1.38	0.347	3.837
R25	0	8.01	3.72	0.24	0.431	4.323
R27	0	5.83	2.76	0.18	0.989	4.08
R5	1	6.48	4.2	1.44	0.489	3.882
R6	1	8.1	3.72	0.72	0.512	3.979
R7	1	6.53	4.2	1.56	0.753	3.794
R13	1	10.38	3.48	-0.12	0.56	4.248
R15	1	5.67	3.96	0.9	0.86	3.682
R22	1	7.73	4.2	1.26	0.56	3.987
R24	1	6.96	3.96	1.08	0	3.299
R29	1	6.53	3.72	1.2	0.365	3.481
R31	1	6.86	4.2	1.56	0.632	3.488

## Sheet: Fig. 3
Montoya Reaching success							Cylinder - Use of stroke-targetted forelimb
Animal ID	Treatment (0=SC, 1=ER)	Baseline	D5-6	D21-22	D33-34		Animal ID	Treatment (0=SC, 1=ER)	Baseline	D6	D22	D34
R1	0	14.25	10	10.5	12.5		R1	0	53.75	28.57	30.88	30.3
R3	0	15.75	8.25	12	7.75		R3	0	50	20.37	14	19.57
R4	0	16.5	13	10	8.75		R4	0	59.43	32.35	37.88	56.67
R5	1	12	9.25	6.5	8.25		R5	1	40.63	12.96	28.95	35
R6	1	14	14.5	10.25	10.25		R6	1	47.92	30.77	37.93	38
R7	1	12.25	8.25	6.25	6		R7	1	36.05	31.67	45	45.45
R9	0	12.25	7.75	6.75	9.25		R8	1	60.71	26.32	40.91	43.59
R10	0	13.5	10.25	11.25	11.25		R9	0	42.31	26.47	21.43	26
R13	1	11.5	10	7.25	9.5		R10	0	42.16	24.36	42.68	17.74
R14	1	12	9.25	8.25	11		R11	0	59.46	23.08	32.43	48.53
R15	1	15.25	7	9	6.75		R13	1	51.22	27.42	24.19	50
R19	0	16.25	11.5	10.75	12.25		R15	1	57	31.08	35.71	57.5
R20	0	14.75	5.5	6.25	6.25		R16	1	51.67	22	30	42.68
R21	1	12.75	6.75	5	7.75		R17	0	56.38	26.67	41.18	51.35
R22	1	12.5	10	11	10.75		R18	0	30.77	15.38	45.24	39.29
R23	1	11.75	0.75	2.75	6		R19	0	51.89	28.79	40.32	40
R24	1	12	10	5.75	7.75		R20	0	48	32.95	10	4.76
R25	0	14.75	7	8.75	8.25		R21	1	31.25	26	35.48	51.14
R26	0	15.75	9	9.5	12.5		R22	1	53.75	54.17	41.67	36.54
R27	0	13.25	8.5	10.5	11.5		R23	1	40.48	6.52	28.13	29.49
R29	1	12	11.25	9.25	11.25		R24	1	36.54	23.91	24	59.52
R30	1	12	11	12.25	14		R25	0	42.5	26.39	28.13	12.12
R31	1	14.25	7.5	8.25	9		R26	0	45.24	31.08	42.5	40
							R27	0	62.12	19.57	46.15	42.19
							R28	0	40.74	32.14	30	35.48
							R29	1	44.44	19.57	64.81	20.83
							R30	1	46.88	19.57	31.25	51.85
							R31	1	47.3	29.69	36.36	31.58

## Sheet: Fig. 4
Correlations		Montoya					Cylinder
Animal ID	Sugar Consumed during Rehab (g)	D21-22	D33-33		Animal ID	Sugar Consumed during Rehab (g)	D21-22	D33-33
R5	54.7	6.5	8.25		R5	54.7	28.95	35
R6	75	10.25	10.25		R6	75	37.93	38
R7	21.2	6.25	6		R7	21.2	45	45.45
R13	51.4	7.25	9.5		R13	51.4	32.43	48.53
R14	32.7	8.25	11		R15	79.1	35.71	57.5
R15	79.1	9	6.75		R21	36.1	35.48	51.14
R21	36.1	5	7.75		R22	71.8	41.67	36.54
R22	71.8	11	10.75		R23	31.5	28.13	29.49
R23	31.5	2.75	6		R24	34.2	24	59.52
R24	34.2	5.75	7.75		R29	49.6	64.81	20.83
R29	49.6	9.25	11.25		R30	70.5	31.25	51.85
R30	70.5	12.25	14		R31	48.1	36.36	31.58
R31	48.1	8.25	9

## Sheet: Fig.5
Muscle CSA
Animal ID	Treatment (1=SC, 0=ER)	Final BodyWeight (g)	EDC-Stroke-Targetted limb	EDC-Non-targetted limb	TBL-Stroke-targetted limb	TBL-Non-targetted limb
R10	1	623	11.736	13.936	157.793	160.463
R9	1	594	12.011	12.609	154.171	159.334
R20	1	611	10.003	10.965	177.989	184.673
R4	1	674	11.532	11.939	155.106	98.762
R3	1	535	7.785	9.434	147.132	92.85
R1	1	635	10.633	8.293	93.574	122.539
R5	0	622	15.944	13.396	144.62	143.397
R6	0	596	12.379	11.822	160.962	152.635
R23	0	615	11.358	11.501	185.535	173.322
R24	0	675	13.706	13.2	163.266	161.718
R7	0	528	11.929	13.053	174.958	182.791
R15	0	629	14.647	10.436	169.3	186.892

## Sheet: Table 1
Table 1 Effects of stroke and enriched rehabilitation on extensor digitorum communis (EDC) muscle fiber types
Count % in EDC muscle		Type I fibers		Type IIa fibers		Type IIb fibers		Type IIx fibers		Hybrid fibers
Animal ID	Treatment (0=SC, 1=ER)	Targetted Limb	Non-Targetted Limb	Targetted Limb	Non-Targetted Limb	Targetted Limb	Non-Targetted Limb	Targetted Limb	Non-Targetted Limb	Targetted Limb	Non-Targetted Limb
R10	0	2.62	1.94	19.8	18.95	44.46	52.28	20.55	14.52	12.58	12.31
R1	0	0.66	3.93	17.27	13.54	43.75	42.79	26.15	18.34	12.17	21.4
R9	0	1.66	0.57	18.43	22.99	52.17	41.95	15.32	23.28	12.42	11.21
R4	0	0.48	0.21	14.96	28.87	53.44	43.31	19.71	19.87	11.4	7.74
R20	0	3.2	0.2	17.59	18.78	39.39	52.86	26.02	17.76	13.81	10.41
R3	0	1.6	3.92	19.79	17.43	49.73	50.86	20.32	21.04	8.56	6.75
R7	1	0.56	0	15.58	15.97	45.83	49.14	28.01	24.57	10.02	10.32
R6	1	0	0.5	16.79	24.31	53.73	53.88	17.54	11.78	11.94	9.52
R24	1	2.55	2.09	23.14	23.77	40.39	37.56	22.75	22.41	11.37	14.16
R23	1	0.83	1.6	21.02	13.37	50.76	59.88	18.81	19.76	8.58	5.39
R5	1	0.4	1.28	13.71	18.46	45.56	55.64	29.84	18.21	10.48	6.41
R15	1	0.93	1.59	14.55	18.18	52.8	42.14	22.95	26.41	8.77	11.69
Total counts in EDC muscle		Type I fibers		Type IIa fibers		Type IIb fibers		Type IIx fibers		Hybrid fibers
Animal ID	Treatment (0=SC, 1=ER)	Targetted Limb	Non-Targetted Limb	Targetted Limb	Non-Targetted Limb	Targetted Limb	Non-Targetted Limb	Targetted Limb	Non-Targetted Limb	Targetted Limb	Non-Targetted Limb
R10	0	62.63	46.19	474.22	452.03	1064.77	1247.2	492.12	346.45	301.24	293.65
R1	0	10.52	19.14	276.13	65.94	699.54	208.45	418.15	89.34	194.61	104.23
R9	0	30.95	16.83	344.32	673.31	974.93	1228.79	286.29	681.73	216.65	328.24
R4	0	7.99	4.13	251.56	570.49	898.44	855.74	331.43	392.73	191.67	152.96
R20	0	67.73	2.11	372.53	194.06	834.35	546.31	551.1	183.51	292.49	107.57
R3	0	14.38	40.33	177.31	179.06	445.68	522.66	182.11	216.16	76.68	69.37
R7	1	11.27	0	315.42	233.47	927.49	718.35	567.01	359.18	202.77	150.85
R6	1	0	4.97	175.35	241.03	561.12	534.242	183.14	116.788	124.69	94.42
R24	1	63.28	62.16	574.37	705.71	1002.71	1115.24	564.63	665.48	282.32	420.5
R23	1	12.42	19.91	314.63	166.76	759.66	746.69	281.51	246.41	128.33	67.2
R5	1	7.68	10.37	261.16	149.26	867.96	449.86	568.4	147.19	199.71	51.83
R15	1	24.44	33.12	381.29	379.43	1383.41	879.3	601.27	551.07	229.75	243.92
Fiber size (µm2)		Type I fibers		Type IIa fibers		Type IIb fibers		Type IIx fibers		Hybrid fibers
Animal ID	Treatment (0=SC, 1=ER)	Targetted Limb	Non-Targetted Limb	Targetted Limb	Non-Targetted Limb	Targetted Limb	Non-Targetted Limb	Targetted Limb	Non-Targetted Limb	Targetted Limb	Non-Targetted Limb
R10	0	1513	2172	1875	1914	4879	5247	2639	3053	4197	2890
R1	0	1238	3471	2273	3057	6120	7755	3426	4293	3196	4529
R9	0	1668	1945	2539	1800	5893	4565	3071	2380	6087	2527
R4	0	344	2225	2433	2351	6251	5820	3244	3281	4747	3492
R20	0	2275	2048	2138	2588	5060	5860	2951	3599	2910	3649
R3	0	3730	1739	2906	1865	6185	4806	4167	2706	4012	2433
R7	1	2084	1949	2088	2459	5907	8656	2974	4478	2456	5199
R6	1	1845	1678	4852	2517	10405	6849	6734	3794	7894	4218
R24	1	2047	1914	2275	1758	5599	4664	3458	2497	2677	2358
R23	1	1146	1844	1470	1691	4275	5191	2125	2394	1642	3082
R5	1	2576	2055	2915	3590	8230	8319	4345	4982	5167	4329
R15	1	1370	2256	1976	2198	5757	5342	2985	3011	3243	3054
Total area of Fibers (mm2) in EDC muscle		Type I fibers		Type IIa fibers		Type IIb fibers		Type IIx fibers		Hybrid fibers		Tendon
Animal ID	Treatment (0=SC, 1=ER)	Targetted Limb	Non-Targetted Limb	Targetted Limb	Non-Targetted Limb	Targetted Limb	Non-Targetted Limb	Targetted Limb	Non-Targetted Limb	Targetted Limb	Non-Targetted Limb	Targetted Limb	Non-Targetted Limb
R10	0	0.0947745	0.1	0.889	0.865	5.195	6.544	1.299	1.058	0.939056	0.964353	0.215	0.715
R1	0	0.0130227	0.066	0.628	0.202	4.281	1.617	1.433	0.384	0.77769	0.513231	0.146	1.459
R9	0	0.0516169	0.033	0.874	1.212	5.746	5.61	0.879	1.622	1.084	0.855816	0.279	0.304
R4	0	0.00274881	0.009	0.612	1.341	5.616	4.98	1.075	1.289	0.779208	0.553544	0.432	1.194
R20	0	0.154062	0.004	0.796	0.502	4.222	3.202	1.626	0.661	1.01522	0.402373	0.111	0.533
R3	0	0.0536216	0.07	0.515	0.334	2.756	2.512	0.759	0.585	0.340968	0.228894	0.519	0.408
R7	1	0.0234787	0	0.659	0.574	5.478	6.218	1.686	1.608	0.687	0.849	0.271	0.648
R6	1	0	0.008	0.851	0.607	5.839	3.659	1.233	0.443	0.883381	0.398	1.407	1.256
R24	1	0.129523	0.119	1.307	1.241	5.614	5.202	1.952	1.662	1.04261	1.1085	0.527	0.396
R23	1	0.0142294	0.037	0.462	0.282	3.247	3.876	0.598	0.59	0.299373	0.199	0.598	0.629
R5	1	0.0197847	0.021	0.761	0.536	7.143	3.743	2.469	0.733	0.991945	0.213	0.971	1.197
R15	1	0.0334932	0.075	0.753	0.834	7.964	4.697	1.795	1.659	0.742892	0.797	0.529	0.326

## Sheet: Suppl Table 1
Physiological measurments during surgery
Animal ID	Treatment	Pulse (bpm)	OxygenSaturation (%)	Temperature °C
R1	0	336.8	98.3	37.7
R3	0	376.1	98.3	37.2
R4	0	333.7	98.9	36.9
R9	0	340.9	99	37.2
R10	0	346.3	98.8	37
R11	0	331	98.9	37.1
R12	0	294	98.9	37
R17	0	328	98.6	37.4
R18	0	315	98.6	37
R19	0	327.5	97.3	36.9
R20	0	376.3	98.3	37
R25	0	353.3	97.3	37.7
R26	0	318.1	95.1	37
R27	0	296.6	98.9	36.9
R28	0	327.9	98.7	37.1
R5	1	337.3	99	37.2
R6	1	296.4	98	37.1
R7	1	380.9	99	36.9
R8	1	337.6	99	36.9
R13	1	345.7	99	37.4
R14	1	350.2	98.7	37
R15	1	328	99	36.9
R16	1	321.9	98.6	37
R21	1	308.7	94.4	38
R22	1	327.7	99	36.9
R23	1	300.6	98.9	36.9
R24	1	330.3	99	37
R29	1	318	97.4	37.6
R30	1	319.3	98.7	36.9
R31	1	357.7	98.8	37
R32	1	342.4	98.6	36.9

## Sheet: Suppl Table 2
Supplementary table 2 Effects of stroke and enriched rehabilitation on the major hybrid fiber types in extensor digitorum communis (EDC) muscle
Count %		Type IIa/x Fibers		Type IIb/x Fibers
Animal ID	Treatment (0=SC, 1=ER)	Targetted Limb	Non-Targetted Limb	Targetted Limb	Non-Targetted Limb
R10	0	4.61	2.35	7.72	9.96
R1	0	3.13	11.79	8.55	8.73
R9	0	2.69	4.89	8.49	6.18
R4	0	3.8	3.35	6.89	4.39
R20	0	5.38	4.49	7.7	5.92
R3	0	3.21	1.57	4.81	5.02
R7	1	4.64	3.69	5.19	6.63
R6	1	4.48	4.76	7.09	4.76
R24	1	3.73	7.02	7.25	6.9
R23	1	2.77	2	5.67	2.99
R5	1	4.44	4.87	5.44	1.54
R15	1	4.48	7.65	4.29	3.9
Total counts		Type IIa/x Fibers		Type IIb/x Fibers
Animal ID	Treatment (0=SC, 1=ER)	Targetted Limb	Non-Targetted Limb	Targetted Limb	Non-Targetted Limb
R10	0	110.35	56.09	184.92	237.56
R1	0	49.97	57.43	136.75	42.54
R9	0	50.29	143.08	158.62	180.95
R4	0	63.89	66.14	115.8	86.81
R20	0	113.92	46.4	163.18	61.17
R3	0	28.75	16.13	43.13	51.62
R7	1	93.88	53.88	105.14	96.98
R6	1	46.76	47.21	74.04	47.21
R24	1	92.48	208.42	180.1	204.76
R23	1	41.4	24.89	84.87	37.33
R5	1	84.49	39.39	103.69	12.44
R15	1	117.32	159.6	112.43	81.31
		Type IIa/x Fibers		Type IIb/x Fibers
Animal ID	Treatment (0=SC, 1=ER)	Targetted Limb	Non-Targetted Limb	Targetted Limb	Non-Targetted Limb
R10	0	2140	2253	3623	3527
R1	0	2462	4016	4644	6318
R9	0	4269	2028	4868	3068
R4	0	2882	2553	4421	4431
R20	0	2540	2985	4216	4314
R3	0	2787	2080	5647	3738
R7	1	2373	3708	4393	6690
R6	1	4596	3059	8470	5378
R24	1	2881	1953	4212	3352
R23	1	1817	2460	2630	3217
R5	1	3471	3907	5998	4752
R15	1	2774	2663	3713	4504
Total area of Fibers (mm2) in EDC muscle		Type IIa/x Fibers		Type IIb/x Fibers
Animal ID	Treatment (0=SC, 1=ER)	Targetted Limb	Non-Targetted Limb	Targetted Limb	Non-Targetted Limb
R10	0	0.236	0.126	0.67	0.838
R1	0	0.123	0.231	0.635	0.269
R9	0	0.215	0.29	0.772	0.555
R4	0	0.184	0.169	0.512	0.385
R20	0	0.289	0.139	0.688	0.264
R3	0	0.08	0.034	0.244	0.193
R7	1	0.223	0.2	0.462	0.649
R6	1	0.215	0.144	0.627	0.254
R24	1	0.266	0.407	0.759	0.686
R23	1	0.075	0.061	0.223	0.12
R5	1	0.293	0.154	0.622	0.059
R15	1	0.325	0.425	0.417	0.366
